# Supplementary material for: Remission of Acute Food Protein-Induced Enterocolitis Syndrome Confirmed by Oral Food Challenges in Japan
Source: Nutrients. 2022 Oct 7;14(19):4158. doi: 10.3390/nu14194158 (PMC9570973; doi:10.3390/nu14194158)
Supplement: Supplementary file 1 [file nutrients-14-04158-s001.zip]

Archive with 1 entries (1 files):
- nutrients-1932763-supplementary.pdf
